# Supplementary material for: Effectiveness of Digital Interventions for Deficit-Oriented and Asset-Oriented Psychological Outcomes in the Workplace: A Systematic Review and Narrative Synthesis
Source: Eur J Investig Health Psychol Educ. 2022 Oct 3;12(10):1471–97. doi: 10.3390/ejihpe12100102 (PMC9601105; doi:10.3390/ejihpe12100102)
Supplement: Supplementary file 1 [file ejihpe-12-00102-s001.zip]

Archive with 1 entries (1 files):
- ejihpe-1887568-supplementary-revised.pdf
